# Supplementary material for: Increased canonical NF-kappaB signaling specifically in macrophages is sufficient to limit tumor progression in syngeneic murine models of ovarian cancer
Source: BMC Cancer. 2020 Oct 7;20:970. doi: 10.1186/s12885-020-07450-8 (PMC7542116; doi:10.1186/s12885-020-07450-8)
Supplement: Supplementary file 2 — Additional file 2. Primer Sequences. All primer sequences referenced in this work. [file 12885_2020_7450_MOESM2_ESM.xlsx]

## Sheet: Sheet1
Gene	Forward (5’-3’)	Reverse (5’-3’)
B2M	CTGCTACGTAACACAGTTCCACCC	CATGATGCTTGATCACATGTCTCG
CCL3	TGCCCTTGCTGTTCTTCTCT	GATGAATTGGCGTGGAATCT
CD38	GGAGAGCCTACCACGAAGCA	TGTACTCAGTATCTCCTGGCAGTTCT
cIKK2-FLAG	GGAGCTCCACCGCGGTGCGG	TCAGGGACATCTCGGGCAGC
CK18	TCCCAGCCAGCGGGTCCGGCCTGC	GGACCCGGAGCCCCCAGCACCTGC
Egr2	CTTCAGCCGAAGTGACCACC	GCTCTTCCGTTCCTTCTGCC
F4/80	CTTTGGCTATGGGCTTCCAGTC	GCAAGGAGGACAGAGTTTATCGTG
GAPDH	TGAGGACCAGGTTGTCTCCT	CCCTGTTGCTGTAGCCGTAT
IL-10	ACCTGCTCCACTGCCTTGCT	GGTTGCCAAGCCTTATCGGA
iNOS	CAACAGGGAGAAAGCGCAAA	GGGATTCTGGAACATTCTGTGC
Mann-R	CAAGGAAGGTTGGCATTTGT	CCTTTCAGTCCTTTGCAAGC
TNF alpha	CCCTCACACTCAGATCATCTTCT	GCTACGACGTGGGCTACAG
